# Supplementary material for: Beyond Correlation: Establishing Causality in Protein Corona Formation for Nanomedicine
Source: Mol Pharm. 2025 Apr 9;22(5):2723–30. doi: 10.1021/acs.molpharmaceut.5c00262 (PMC12056691; doi:10.1021/acs.molpharmaceut.5c00262)
Supplement: Supplementary file 2 — mp5c00262_si_002.xlsx [file mp5c00262_si_002.xlsx]

## Sheet: result
high threshold	low threshold	cause 1	cause 2	cause 3
0.1	-10	PtdChos with prob 0.4053030303030303	Diglycerol with prob 0.35789473684210527	Glucose with prob 0.33866666666666667
0.1	-9.5	PtdChos with prob 0.4053030303030303	Diglycerol with prob 0.35789473684210527	Glucose with prob 0.33866666666666667
0.1	-9	PtdChos with prob 0.4053030303030303	Diglycerol with prob 0.35789473684210527	Glucose with prob 0.33866666666666667
0.1	-8.5	PtdChos with prob 0.4053030303030303	Diglycerol with prob 0.35789473684210527	Glucose with prob 0.33866666666666667
0.1	-8	PtdChos with prob 0.4053030303030303	Diglycerol with prob 0.35789473684210527	Glucose with prob 0.33866666666666667
0.1	-7.5	PtdChos with prob 0.4053030303030303	Diglycerol with prob 0.35789473684210527	Glucose with prob 0.33866666666666667
0.1	-7	PtdChos with prob 0.4053030303030303	Diglycerol with prob 0.35789473684210527	Glucose with prob 0.33866666666666667
0.1	-6.5	PtdChos with prob 0.4053030303030303	Diglycerol with prob 0.35789473684210527	Glucose with prob 0.33866666666666667
0.1	-6	PtdChos with prob 0.4053030303030303	Diglycerol with prob 0.35789473684210527	Glucose with prob 0.33866666666666667
0.1	-5.5	PtdChos with prob 0.4053030303030303	Diglycerol with prob 0.35789473684210527	Glucose with prob 0.33866666666666667
0.1	-5	PtdChos with prob 0.4053030303030303	Diglycerol with prob 0.35789473684210527	Glucose with prob 0.33866666666666667
0.1	-4.5	PtdChos with prob 0.4053030303030303	Diglycerol with prob 0.35789473684210527	Glucose with prob 0.33866666666666667
0.1	-4	PtdChos with prob 0.4053030303030303	Diglycerol with prob 0.35789473684210527	Glucose with prob 0.33866666666666667
0.1	-3.5	PtdChos with prob 0.4053030303030303	Diglycerol with prob 0.35789473684210527	Glucose with prob 0.33866666666666667
0.1	-3	PtdChos with prob 0.4053030303030303	Diglycerol with prob 0.35789473684210527	Glucose with prob 0.33866666666666667
0.1	-2.5	PtdChos with prob 0.4053030303030303	Diglycerol with prob 0.35789473684210527	Glucose with prob 0.33866666666666667
0.1	-2	PtdChos with prob 0.4053030303030303	Diglycerol with prob 0.35789473684210527	Glucose with prob 0.33866666666666667
0.1	-1.5	PtdChos with prob 0.40625	Diglycerol with prob 0.35789473684210527	Glucose with prob 0.33866666666666667
0.1	-1	PtdChos with prob 0.4071969696969697	Diglycerol with prob 0.35789473684210527	Glucose with prob 0.33866666666666667
0.1	-0.5	PtdChos with prob 0.4119318181818182	Diglycerol with prob 0.3618421052631579	Glucose with prob 0.3433333333333333
0.1	0	PtdChos with prob 0.9772727272727273	B-complex with prob 0.9741379310344828	IMP with prob 0.9726666666666667
0.6	-10	PtdChos with prob 0.27178030303030304	Diglycerol with prob 0.19736842105263158	Glucose with prob 0.19133333333333333
0.6	-9.5	PtdChos with prob 0.27178030303030304	Diglycerol with prob 0.19736842105263158	Glucose with prob 0.19133333333333333
0.6	-9	PtdChos with prob 0.27178030303030304	Diglycerol with prob 0.19736842105263158	Glucose with prob 0.19133333333333333
0.6	-8.5	PtdChos with prob 0.27178030303030304	Diglycerol with prob 0.19736842105263158	Glucose with prob 0.19133333333333333
0.6	-8	PtdChos with prob 0.27178030303030304	Diglycerol with prob 0.19736842105263158	Glucose with prob 0.19133333333333333
0.6	-7.5	PtdChos with prob 0.27178030303030304	Diglycerol with prob 0.19736842105263158	Glucose with prob 0.19133333333333333
0.6	-7	PtdChos with prob 0.27178030303030304	Diglycerol with prob 0.19736842105263158	Glucose with prob 0.19133333333333333
0.6	-6.5	PtdChos with prob 0.27178030303030304	Diglycerol with prob 0.19736842105263158	Glucose with prob 0.19133333333333333
0.6	-6	PtdChos with prob 0.27178030303030304	Diglycerol with prob 0.19736842105263158	Glucose with prob 0.19133333333333333
0.6	-5.5	PtdChos with prob 0.27178030303030304	Diglycerol with prob 0.19736842105263158	Glucose with prob 0.19133333333333333
0.6	-5	PtdChos with prob 0.27178030303030304	Diglycerol with prob 0.19736842105263158	Glucose with prob 0.19133333333333333
0.6	-4.5	PtdChos with prob 0.27178030303030304	Diglycerol with prob 0.19736842105263158	Glucose with prob 0.19133333333333333
0.6	-4	PtdChos with prob 0.27178030303030304	Diglycerol with prob 0.19736842105263158	Glucose with prob 0.19133333333333333
0.6	-3.5	PtdChos with prob 0.27178030303030304	Diglycerol with prob 0.19736842105263158	Glucose with prob 0.19133333333333333
0.6	-3	PtdChos with prob 0.27178030303030304	Diglycerol with prob 0.19736842105263158	Glucose with prob 0.19133333333333333
0.6	-2.5	PtdChos with prob 0.27178030303030304	Diglycerol with prob 0.19736842105263158	Glucose with prob 0.19133333333333333
0.6	-2	PtdChos with prob 0.27178030303030304	Diglycerol with prob 0.19736842105263158	Glucose with prob 0.19133333333333333
0.6	-1.5	PtdChos with prob 0.2727272727272727	Diglycerol with prob 0.19736842105263158	Glucose with prob 0.19133333333333333
0.6	-1	PtdChos with prob 0.27367424242424243	Diglycerol with prob 0.19736842105263158	Sauce 2 with prob 0.19227738376674547
0.6	-0.5	PtdChos with prob 0.2784090909090909	Diglycerol with prob 0.2013157894736842	Glucose with prob 0.196
0.6	0	PtdChos with prob 0.9772727272727273	B-complex with prob 0.9741379310344828	IMP with prob 0.9726666666666667
1.1	-10	PtdChos with prob 0.19128787878787878	Sauce 2 with prob 0.12923561859732072	Diglycerol with prob 0.10855263157894737
1.1	-9.5	PtdChos with prob 0.19128787878787878	Sauce 2 with prob 0.12923561859732072	Diglycerol with prob 0.10855263157894737
1.1	-9	PtdChos with prob 0.19128787878787878	Sauce 2 with prob 0.12923561859732072	Diglycerol with prob 0.10855263157894737
1.1	-8.5	PtdChos with prob 0.19128787878787878	Sauce 2 with prob 0.12923561859732072	Diglycerol with prob 0.10855263157894737
1.1	-8	PtdChos with prob 0.19128787878787878	Sauce 2 with prob 0.12923561859732072	Diglycerol with prob 0.10855263157894737
1.1	-7.5	PtdChos with prob 0.19128787878787878	Sauce 2 with prob 0.12923561859732072	Diglycerol with prob 0.10855263157894737
1.1	-7	PtdChos with prob 0.19128787878787878	Sauce 2 with prob 0.13002364066193853	Diglycerol with prob 0.10855263157894737
1.1	-6.5	PtdChos with prob 0.19128787878787878	Sauce 2 with prob 0.13002364066193853	Diglycerol with prob 0.10855263157894737
1.1	-6	PtdChos with prob 0.19128787878787878	Sauce 2 with prob 0.13002364066193853	Diglycerol with prob 0.10855263157894737
1.1	-5.5	PtdChos with prob 0.19128787878787878	Sauce 2 with prob 0.13002364066193853	Diglycerol with prob 0.10855263157894737
1.1	-5	PtdChos with prob 0.19128787878787878	Sauce 2 with prob 0.13002364066193853	Diglycerol with prob 0.10855263157894737
1.1	-4.5	PtdChos with prob 0.19128787878787878	Sauce 2 with prob 0.13002364066193853	Diglycerol with prob 0.10855263157894737
1.1	-4	PtdChos with prob 0.19128787878787878	Sauce 2 with prob 0.13002364066193853	Diglycerol with prob 0.10855263157894737
1.1	-3.5	PtdChos with prob 0.19128787878787878	Sauce 2 with prob 0.13002364066193853	Diglycerol with prob 0.10855263157894737
1.1	-3	PtdChos with prob 0.19128787878787878	Sauce 2 with prob 0.13002364066193853	Diglycerol with prob 0.10855263157894737
1.1	-2.5	PtdChos with prob 0.19128787878787878	Sauce 2 with prob 0.13002364066193853	Diglycerol with prob 0.10855263157894737
1.1	-2	PtdChos with prob 0.19128787878787878	Sauce 2 with prob 0.13002364066193853	Diglycerol with prob 0.10855263157894737
1.1	-1.5	PtdChos with prob 0.19223484848484848	Sauce 2 with prob 0.13081166272655634	Diglycerol with prob 0.10855263157894737
1.1	-1	PtdChos with prob 0.19318181818181818	Sauce 2 with prob 0.13396375098502758	Diglycerol with prob 0.10855263157894737
1.1	-0.5	PtdChos with prob 0.19791666666666666	Sauce 2 with prob 0.1347517730496454	Diglycerol with prob 0.1125
1.1	0	PtdChos with prob 0.9772727272727273	B-complex with prob 0.9741379310344828	IMP with prob 0.9726666666666667
1.6	-10	PtdChos with prob 0.11647727272727272	Sauce 2 with prob 0.08668242710795902	Diglycerol with prob 0.07236842105263158
1.6	-9.5	PtdChos with prob 0.11647727272727272	Sauce 2 with prob 0.08668242710795902	Diglycerol with prob 0.07236842105263158
1.6	-9	PtdChos with prob 0.11647727272727272	Sauce 2 with prob 0.08668242710795902	Diglycerol with prob 0.07236842105263158
1.6	-8.5	PtdChos with prob 0.11647727272727272	Sauce 2 with prob 0.08668242710795902	Diglycerol with prob 0.07236842105263158
1.6	-8	PtdChos with prob 0.11647727272727272	Sauce 2 with prob 0.08668242710795902	Diglycerol with prob 0.07236842105263158
1.6	-7.5	PtdChos with prob 0.11647727272727272	Sauce 2 with prob 0.08668242710795902	Diglycerol with prob 0.07236842105263158
1.6	-7	PtdChos with prob 0.11647727272727272	Sauce 2 with prob 0.08747044917257683	Diglycerol with prob 0.07236842105263158
1.6	-6.5	PtdChos with prob 0.11647727272727272	Sauce 2 with prob 0.08747044917257683	Diglycerol with prob 0.07236842105263158
1.6	-6	PtdChos with prob 0.11647727272727272	Sauce 2 with prob 0.08747044917257683	Diglycerol with prob 0.07236842105263158
1.6	-5.5	PtdChos with prob 0.11647727272727272	Sauce 2 with prob 0.08747044917257683	Diglycerol with prob 0.07236842105263158
1.6	-5	PtdChos with prob 0.11647727272727272	Sauce 2 with prob 0.08747044917257683	Diglycerol with prob 0.07236842105263158
1.6	-4.5	PtdChos with prob 0.11647727272727272	Sauce 2 with prob 0.08747044917257683	Diglycerol with prob 0.07236842105263158
1.6	-4	PtdChos with prob 0.11647727272727272	Sauce 2 with prob 0.08747044917257683	Diglycerol with prob 0.07236842105263158
1.6	-3.5	PtdChos with prob 0.11647727272727272	Sauce 2 with prob 0.08747044917257683	Diglycerol with prob 0.07236842105263158
1.6	-3	PtdChos with prob 0.11647727272727272	Sauce 2 with prob 0.08747044917257683	Diglycerol with prob 0.07236842105263158
1.6	-2.5	PtdChos with prob 0.11647727272727272	Sauce 2 with prob 0.08747044917257683	Diglycerol with prob 0.07236842105263158
1.6	-2	PtdChos with prob 0.11647727272727272	Sauce 2 with prob 0.08747044917257683	Diglycerol with prob 0.07236842105263158
1.6	-1.5	PtdChos with prob 0.11742424242424243	Sauce 2 with prob 0.08825847123719464	Diglycerol with prob 0.07236842105263158
1.6	-1	PtdChos with prob 0.11837121212121213	Sauce 2 with prob 0.09141055949566587	Diglycerol with prob 0.07236842105263158
1.6	-0.5	PtdChos with prob 0.12310606060606061	Sauce 2 with prob 0.09219858156028368	Diglycerol with prob 0.07631578947368421
1.6	0	PtdChos with prob 0.9772727272727273	B-complex with prob 0.9741379310344828	IMP with prob 0.9726666666666667
2.1	-10	PtdChos with prob 0.08143939393939394	Sauce 2 with prob 0.05358550039401103	Diglycerol with prob 0.042105263157894736
2.1	-9.5	PtdChos with prob 0.08143939393939394	Sauce 2 with prob 0.05358550039401103	Diglycerol with prob 0.042105263157894736
2.1	-9	PtdChos with prob 0.08143939393939394	Sauce 2 with prob 0.05358550039401103	Diglycerol with prob 0.042105263157894736
2.1	-8.5	PtdChos with prob 0.08143939393939394	Sauce 2 with prob 0.05358550039401103	Diglycerol with prob 0.042105263157894736
2.1	-8	PtdChos with prob 0.08143939393939394	Sauce 2 with prob 0.05358550039401103	Diglycerol with prob 0.042105263157894736
2.1	-7.5	PtdChos with prob 0.08143939393939394	Sauce 2 with prob 0.05358550039401103	Diglycerol with prob 0.042105263157894736
2.1	-7	PtdChos with prob 0.08143939393939394	Sauce 2 with prob 0.054373522458628844	Diglycerol with prob 0.042105263157894736
2.1	-6.5	PtdChos with prob 0.08143939393939394	Sauce 2 with prob 0.054373522458628844	Diglycerol with prob 0.042105263157894736
2.1	-6	PtdChos with prob 0.08143939393939394	Sauce 2 with prob 0.054373522458628844	Diglycerol with prob 0.042105263157894736
2.1	-5.5	PtdChos with prob 0.08143939393939394	Sauce 2 with prob 0.054373522458628844	Diglycerol with prob 0.042105263157894736
2.1	-5	PtdChos with prob 0.08143939393939394	Sauce 2 with prob 0.054373522458628844	Diglycerol with prob 0.042105263157894736
2.1	-4.5	PtdChos with prob 0.08143939393939394	Sauce 2 with prob 0.054373522458628844	Diglycerol with prob 0.042105263157894736
2.1	-4	PtdChos with prob 0.08143939393939394	Sauce 2 with prob 0.054373522458628844	Diglycerol with prob 0.042105263157894736
2.1	-3.5	PtdChos with prob 0.08143939393939394	Sauce 2 with prob 0.054373522458628844	Diglycerol with prob 0.042105263157894736
2.1	-3	PtdChos with prob 0.08143939393939394	Sauce 2 with prob 0.054373522458628844	Diglycerol with prob 0.042105263157894736
2.1	-2.5	PtdChos with prob 0.08143939393939394	Sauce 2 with prob 0.054373522458628844	Diglycerol with prob 0.042105263157894736
2.1	-2	PtdChos with prob 0.08143939393939394	Sauce 2 with prob 0.054373522458628844	Diglycerol with prob 0.042105263157894736
2.1	-1.5	PtdChos with prob 0.08238636363636363	Sauce 2 with prob 0.055161544523246654	Diglycerol with prob 0.042105263157894736
2.1	-1	PtdChos with prob 0.08333333333333333	Sauce 2 with prob 0.05831363278171789	Diglycerol with prob 0.042105263157894736
2.1	-0.5	PtdChos with prob 0.08806818181818182	Sauce 2 with prob 0.0591016548463357	Diglycerol with prob 0.046052631578947366
2.1	0	PtdChos with prob 0.9772727272727273	B-complex with prob 0.9741379310344828	IMP with prob 0.9726666666666667
2.6	-10	PtdChos with prob 0.05303030303030303	Sauce 2 with prob 0.037825059101654845	Diglycerol with prob 0.030263157894736843
2.6	-9.5	PtdChos with prob 0.05303030303030303	Sauce 2 with prob 0.037825059101654845	Diglycerol with prob 0.030263157894736843
2.6	-9	PtdChos with prob 0.05303030303030303	Sauce 2 with prob 0.037825059101654845	Diglycerol with prob 0.030263157894736843
2.6	-8.5	PtdChos with prob 0.05303030303030303	Sauce 2 with prob 0.037825059101654845	Diglycerol with prob 0.030263157894736843
2.6	-8	PtdChos with prob 0.05303030303030303	Sauce 2 with prob 0.037825059101654845	Diglycerol with prob 0.030263157894736843
2.6	-7.5	PtdChos with prob 0.05303030303030303	Sauce 2 with prob 0.037825059101654845	Diglycerol with prob 0.030263157894736843
2.6	-7	PtdChos with prob 0.05303030303030303	Sauce 2 with prob 0.038613081166272656	Diglycerol with prob 0.030263157894736843
2.6	-6.5	PtdChos with prob 0.05303030303030303	Sauce 2 with prob 0.038613081166272656	Diglycerol with prob 0.030263157894736843
2.6	-6	PtdChos with prob 0.05303030303030303	Sauce 2 with prob 0.038613081166272656	Diglycerol with prob 0.030263157894736843
2.6	-5.5	PtdChos with prob 0.05303030303030303	Sauce 2 with prob 0.038613081166272656	Diglycerol with prob 0.030263157894736843
2.6	-5	PtdChos with prob 0.05303030303030303	Sauce 2 with prob 0.038613081166272656	Diglycerol with prob 0.030263157894736843
2.6	-4.5	PtdChos with prob 0.05303030303030303	Sauce 2 with prob 0.038613081166272656	Diglycerol with prob 0.030263157894736843
2.6	-4	PtdChos with prob 0.05303030303030303	Sauce 2 with prob 0.038613081166272656	Diglycerol with prob 0.030263157894736843
2.6	-3.5	PtdChos with prob 0.05303030303030303	Sauce 2 with prob 0.038613081166272656	Diglycerol with prob 0.030263157894736843
2.6	-3	PtdChos with prob 0.05303030303030303	Sauce 2 with prob 0.038613081166272656	Diglycerol with prob 0.030263157894736843
2.6	-2.5	PtdChos with prob 0.05303030303030303	Sauce 2 with prob 0.038613081166272656	Diglycerol with prob 0.030263157894736843
2.6	-2	PtdChos with prob 0.05303030303030303	Sauce 2 with prob 0.038613081166272656	Diglycerol with prob 0.030263157894736843
2.6	-1.5	PtdChos with prob 0.05397727272727273	Sauce 2 with prob 0.039401103230890466	Diglycerol with prob 0.030263157894736843
2.6	-1	PtdChos with prob 0.054924242424242424	Sauce 2 with prob 0.0425531914893617	Diglycerol with prob 0.030263157894736843
2.6	-0.5	PtdChos with prob 0.05965909090909091	Sauce 2 with prob 0.04334121355397951	Diglycerol with prob 0.034210526315789476
2.6	0	PtdChos with prob 0.9772727272727273	B-complex with prob 0.9741379310344828	IMP with prob 0.9726666666666667
3.1	-10	PtdChos with prob 0.038825757575757576	Sauce 2 with prob 0.029156816390858944	Diglycerol with prob 0.020394736842105264
3.1	-9.5	PtdChos with prob 0.038825757575757576	Sauce 2 with prob 0.029156816390858944	Diglycerol with prob 0.020394736842105264
3.1	-9	PtdChos with prob 0.038825757575757576	Sauce 2 with prob 0.029156816390858944	Diglycerol with prob 0.020394736842105264
3.1	-8.5	PtdChos with prob 0.038825757575757576	Sauce 2 with prob 0.029156816390858944	Diglycerol with prob 0.020394736842105264
3.1	-8	PtdChos with prob 0.038825757575757576	Sauce 2 with prob 0.029156816390858944	Diglycerol with prob 0.020394736842105264
3.1	-7.5	PtdChos with prob 0.038825757575757576	Sauce 2 with prob 0.029156816390858944	Diglycerol with prob 0.020394736842105264
3.1	-7	PtdChos with prob 0.038825757575757576	Sauce 2 with prob 0.029944838455476755	Diglycerol with prob 0.020394736842105264
3.1	-6.5	PtdChos with prob 0.038825757575757576	Sauce 2 with prob 0.029944838455476755	Diglycerol with prob 0.020394736842105264
3.1	-6	PtdChos with prob 0.038825757575757576	Sauce 2 with prob 0.029944838455476755	Diglycerol with prob 0.020394736842105264
3.1	-5.5	PtdChos with prob 0.038825757575757576	Sauce 2 with prob 0.029944838455476755	Diglycerol with prob 0.020394736842105264
3.1	-5	PtdChos with prob 0.038825757575757576	Sauce 2 with prob 0.029944838455476755	Diglycerol with prob 0.020394736842105264
3.1	-4.5	PtdChos with prob 0.038825757575757576	Sauce 2 with prob 0.029944838455476755	Diglycerol with prob 0.020394736842105264
3.1	-4	PtdChos with prob 0.038825757575757576	Sauce 2 with prob 0.029944838455476755	Diglycerol with prob 0.020394736842105264
3.1	-3.5	PtdChos with prob 0.038825757575757576	Sauce 2 with prob 0.029944838455476755	Diglycerol with prob 0.020394736842105264
3.1	-3	PtdChos with prob 0.038825757575757576	Sauce 2 with prob 0.029944838455476755	Diglycerol with prob 0.020394736842105264
3.1	-2.5	PtdChos with prob 0.038825757575757576	Sauce 2 with prob 0.029944838455476755	Diglycerol with prob 0.020394736842105264
3.1	-2	PtdChos with prob 0.038825757575757576	Sauce 2 with prob 0.029944838455476755	Diglycerol with prob 0.020394736842105264
3.1	-1.5	PtdChos with prob 0.03977272727272727	Sauce 2 with prob 0.030732860520094562	Diglycerol with prob 0.020394736842105264
3.1	-1	PtdChos with prob 0.04071969696969697	Sauce 2 with prob 0.0338849487785658	Diglycerol with prob 0.020394736842105264
3.1	-0.5	PtdChos with prob 0.045454545454545456	Sauce 2 with prob 0.03467297084318361	Diglycerol with prob 0.024342105263157894
3.1	0	PtdChos with prob 0.9772727272727273	B-complex with prob 0.9741379310344828	IMP with prob 0.9726666666666667
3.6	-10	PtdChos with prob 0.026515151515151516	Sauce 2 with prob 0.018124507486209612	Diglycerol with prob 0.01381578947368421
3.6	-9.5	PtdChos with prob 0.026515151515151516	Sauce 2 with prob 0.018124507486209612	Diglycerol with prob 0.01381578947368421
3.6	-9	PtdChos with prob 0.026515151515151516	Sauce 2 with prob 0.018124507486209612	Diglycerol with prob 0.01381578947368421
3.6	-8.5	PtdChos with prob 0.026515151515151516	Sauce 2 with prob 0.018124507486209612	Diglycerol with prob 0.01381578947368421
3.6	-8	PtdChos with prob 0.026515151515151516	Sauce 2 with prob 0.018124507486209612	Diglycerol with prob 0.01381578947368421
3.6	-7.5	PtdChos with prob 0.026515151515151516	Sauce 2 with prob 0.018124507486209612	Diglycerol with prob 0.01381578947368421
3.6	-7	PtdChos with prob 0.026515151515151516	Sauce 2 with prob 0.018912529550827423	Diglycerol with prob 0.01381578947368421
3.6	-6.5	PtdChos with prob 0.026515151515151516	Sauce 2 with prob 0.018912529550827423	Diglycerol with prob 0.01381578947368421
3.6	-6	PtdChos with prob 0.026515151515151516	Sauce 2 with prob 0.018912529550827423	Diglycerol with prob 0.01381578947368421
3.6	-5.5	PtdChos with prob 0.026515151515151516	Sauce 2 with prob 0.018912529550827423	Diglycerol with prob 0.01381578947368421
3.6	-5	PtdChos with prob 0.026515151515151516	Sauce 2 with prob 0.018912529550827423	Diglycerol with prob 0.01381578947368421
3.6	-4.5	PtdChos with prob 0.026515151515151516	Sauce 2 with prob 0.018912529550827423	Diglycerol with prob 0.01381578947368421
3.6	-4	PtdChos with prob 0.026515151515151516	Sauce 2 with prob 0.018912529550827423	Diglycerol with prob 0.01381578947368421
3.6	-3.5	PtdChos with prob 0.026515151515151516	Sauce 2 with prob 0.018912529550827423	Diglycerol with prob 0.01381578947368421
3.6	-3	PtdChos with prob 0.026515151515151516	Sauce 2 with prob 0.018912529550827423	Diglycerol with prob 0.01381578947368421
3.6	-2.5	PtdChos with prob 0.026515151515151516	Sauce 2 with prob 0.018912529550827423	Diglycerol with prob 0.01381578947368421
3.6	-2	PtdChos with prob 0.026515151515151516	Sauce 2 with prob 0.018912529550827423	Diglycerol with prob 0.01381578947368421
3.6	-1.5	PtdChos with prob 0.027462121212121212	Sauce 2 with prob 0.019700551615445233	Diglycerol with prob 0.01381578947368421
3.6	-1	PtdChos with prob 0.028409090909090908	Sauce 2 with prob 0.022852639873916468	Diglycerol with prob 0.01381578947368421
3.6	-0.5	PtdChos with prob 0.03314393939393939	Sauce 2 with prob 0.02364066193853428	Diglycerol with prob 0.017763157894736842
3.6	0	PtdChos with prob 0.9772727272727273	B-complex with prob 0.9741379310344828	IMP with prob 0.9726666666666667
4.1	-10	PtdChos with prob 0.017992424242424244	Sauce 2 with prob 0.01103230890464933	Diglycerol with prob 0.009868421052631578
4.1	-9.5	PtdChos with prob 0.017992424242424244	Sauce 2 with prob 0.01103230890464933	Diglycerol with prob 0.009868421052631578
4.1	-9	PtdChos with prob 0.017992424242424244	Sauce 2 with prob 0.01103230890464933	Diglycerol with prob 0.009868421052631578
4.1	-8.5	PtdChos with prob 0.017992424242424244	Sauce 2 with prob 0.01103230890464933	Diglycerol with prob 0.009868421052631578
4.1	-8	PtdChos with prob 0.017992424242424244	Sauce 2 with prob 0.01103230890464933	Diglycerol with prob 0.009868421052631578
4.1	-7.5	PtdChos with prob 0.017992424242424244	Sauce 2 with prob 0.01103230890464933	Diglycerol with prob 0.009868421052631578
4.1	-7	PtdChos with prob 0.017992424242424244	Sauce 2 with prob 0.01182033096926714	Diglycerol with prob 0.009868421052631578
4.1	-6.5	PtdChos with prob 0.017992424242424244	Sauce 2 with prob 0.01182033096926714	Diglycerol with prob 0.009868421052631578
4.1	-6	PtdChos with prob 0.017992424242424244	Sauce 2 with prob 0.01182033096926714	Diglycerol with prob 0.009868421052631578
4.1	-5.5	PtdChos with prob 0.017992424242424244	Sauce 2 with prob 0.01182033096926714	Diglycerol with prob 0.009868421052631578
4.1	-5	PtdChos with prob 0.017992424242424244	Sauce 2 with prob 0.01182033096926714	Diglycerol with prob 0.009868421052631578
4.1	-4.5	PtdChos with prob 0.017992424242424244	Sauce 2 with prob 0.01182033096926714	Diglycerol with prob 0.009868421052631578
4.1	-4	PtdChos with prob 0.017992424242424244	Sauce 2 with prob 0.01182033096926714	Diglycerol with prob 0.009868421052631578
4.1	-3.5	PtdChos with prob 0.017992424242424244	Sauce 2 with prob 0.01182033096926714	Diglycerol with prob 0.009868421052631578
4.1	-3	PtdChos with prob 0.017992424242424244	Sauce 2 with prob 0.01182033096926714	Diglycerol with prob 0.009868421052631578
4.1	-2.5	PtdChos with prob 0.017992424242424244	Sauce 2 with prob 0.01182033096926714	Diglycerol with prob 0.009868421052631578
4.1	-2	PtdChos with prob 0.017992424242424244	Sauce 2 with prob 0.01182033096926714	Diglycerol with prob 0.009868421052631578
4.1	-1.5	PtdChos with prob 0.01893939393939394	Sauce 2 with prob 0.01260835303388495	Diglycerol with prob 0.009868421052631578
4.1	-1	PtdChos with prob 0.019886363636363636	Sauce 2 with prob 0.015760441292356184	Diglycerol with prob 0.009868421052631578
4.1	-0.5	PtdChos with prob 0.02462121212121212	Sauce 2 with prob 0.016548463356973995	Sauce 1 with prob 0.014105419450631032
4.1	0	PtdChos with prob 0.9772727272727273	B-complex with prob 0.9741379310344828	IMP with prob 0.9726666666666667
4.6	-10	PtdChos with prob 0.010416666666666666	Diglycerol with prob 0.007236842105263158	Sauce 2 with prob 0.006304176516942475
4.6	-9.5	PtdChos with prob 0.010416666666666666	Diglycerol with prob 0.007236842105263158	Sauce 2 with prob 0.006304176516942475
4.6	-9	PtdChos with prob 0.010416666666666666	Diglycerol with prob 0.007236842105263158	Sauce 2 with prob 0.006304176516942475
4.6	-8.5	PtdChos with prob 0.010416666666666666	Diglycerol with prob 0.007236842105263158	Sauce 2 with prob 0.006304176516942475
4.6	-8	PtdChos with prob 0.010416666666666666	Diglycerol with prob 0.007236842105263158	Sauce 2 with prob 0.006304176516942475
4.6	-7.5	PtdChos with prob 0.010416666666666666	Diglycerol with prob 0.007236842105263158	Sauce 2 with prob 0.006304176516942475
4.6	-7	PtdChos with prob 0.010416666666666666	Diglycerol with prob 0.007236842105263158	Sauce 2 with prob 0.0070921985815602835
4.6	-6.5	PtdChos with prob 0.010416666666666666	Diglycerol with prob 0.007236842105263158	Sauce 2 with prob 0.0070921985815602835
4.6	-6	PtdChos with prob 0.010416666666666666	Diglycerol with prob 0.007236842105263158	Sauce 2 with prob 0.0070921985815602835
4.6	-5.5	PtdChos with prob 0.010416666666666666	Diglycerol with prob 0.007236842105263158	Sauce 2 with prob 0.0070921985815602835
4.6	-5	PtdChos with prob 0.010416666666666666	Diglycerol with prob 0.007236842105263158	Sauce 2 with prob 0.0070921985815602835
4.6	-4.5	PtdChos with prob 0.010416666666666666	Diglycerol with prob 0.007236842105263158	Sauce 2 with prob 0.0070921985815602835
4.6	-4	PtdChos with prob 0.010416666666666666	Diglycerol with prob 0.007236842105263158	Sauce 2 with prob 0.0070921985815602835
4.6	-3.5	PtdChos with prob 0.010416666666666666	Diglycerol with prob 0.007236842105263158	Sauce 2 with prob 0.0070921985815602835
4.6	-3	PtdChos with prob 0.010416666666666666	Diglycerol with prob 0.007236842105263158	Sauce 2 with prob 0.0070921985815602835
4.6	-2.5	PtdChos with prob 0.010416666666666666	Diglycerol with prob 0.007236842105263158	Sauce 2 with prob 0.0070921985815602835
4.6	-2	PtdChos with prob 0.010416666666666666	Diglycerol with prob 0.007236842105263158	Sauce 2 with prob 0.0070921985815602835
4.6	-1.5	PtdChos with prob 0.011363636363636364	Sauce 2 with prob 0.007880220646178092	Diglycerol with prob 0.007236842105263158
4.6	-1	PtdChos with prob 0.01231060606060606	Sauce 2 with prob 0.01103230890464933	IMP with prob 0.007333333333333333
4.6	-0.5	PtdChos with prob 0.017045454545454544	Sauce 1 with prob 0.011878247958426132	PtdIns with prob 0.011850501367365542
4.6	0	PtdChos with prob 0.9772727272727273	B-complex with prob 0.9741379310344828	IMP with prob 0.9726666666666667
5.1	-10	Diglycerol with prob 0.006578947368421052	Sauce 2 with prob 0.005516154452324665	IMP with prob 0.005333333333333333
5.1	-9.5	Diglycerol with prob 0.006578947368421052	Sauce 2 with prob 0.005516154452324665	IMP with prob 0.005333333333333333
5.1	-9	Diglycerol with prob 0.006578947368421052	IMP with prob 0.006	Sauce 2 with prob 0.005516154452324665
5.1	-8.5	Diglycerol with prob 0.006578947368421052	IMP with prob 0.006	Sauce 2 with prob 0.005516154452324665
5.1	-8	Diglycerol with prob 0.006578947368421052	IMP with prob 0.006	Sauce 2 with prob 0.005516154452324665
5.1	-7.5	Diglycerol with prob 0.006578947368421052	IMP with prob 0.006	Sauce 2 with prob 0.005516154452324665
5.1	-7	Diglycerol with prob 0.006578947368421052	Sauce 2 with prob 0.006304176516942475	IMP with prob 0.006
5.1	-6.5	Diglycerol with prob 0.006578947368421052	Sauce 2 with prob 0.006304176516942475	IMP with prob 0.006
5.1	-6	Diglycerol with prob 0.006578947368421052	Sauce 2 with prob 0.006304176516942475	IMP with prob 0.006
5.1	-5.5	Diglycerol with prob 0.006578947368421052	Sauce 2 with prob 0.006304176516942475	IMP with prob 0.006
5.1	-5	Diglycerol with prob 0.006578947368421052	Sauce 2 with prob 0.006304176516942475	IMP with prob 0.006
5.1	-4.5	Diglycerol with prob 0.006578947368421052	Sauce 2 with prob 0.006304176516942475	IMP with prob 0.006
5.1	-4	Diglycerol with prob 0.006578947368421052	Sauce 2 with prob 0.006304176516942475	IMP with prob 0.006
5.1	-3.5	Diglycerol with prob 0.006578947368421052	Sauce 2 with prob 0.006304176516942475	IMP with prob 0.006
5.1	-3	Diglycerol with prob 0.006578947368421052	Sauce 2 with prob 0.006304176516942475	IMP with prob 0.006
5.1	-2.5	Diglycerol with prob 0.006578947368421052	Sauce 2 with prob 0.006304176516942475	IMP with prob 0.006
5.1	-2	Diglycerol with prob 0.006578947368421052	Sauce 2 with prob 0.006304176516942475	IMP with prob 0.006
5.1	-1.5	Sauce 2 with prob 0.0070921985815602835	IMP with prob 0.006666666666666667	Diglycerol with prob 0.006578947368421052
5.1	-1	Sauce 2 with prob 0.01024428684003152	IMP with prob 0.007333333333333333	Triglyceride with prob 0.00672782874617737
5.1	-0.5	Sauce 1 with prob 0.011878247958426132	IMP with prob 0.011333333333333334	Sauce 2 with prob 0.01103230890464933
5.1	0	PtdChos with prob 0.9772727272727273	B-complex with prob 0.9741379310344828	IMP with prob 0.9726666666666667
5.6	-10	Diglycerol with prob 0.005263157894736842	Glucose with prob 0.004	PtdChos with prob 0.003787878787878788
5.6	-9.5	Diglycerol with prob 0.005263157894736842	Glucose with prob 0.004	PtdChos with prob 0.003787878787878788
5.6	-9	Diglycerol with prob 0.005263157894736842	IMP with prob 0.004	Glucose with prob 0.004
5.6	-8.5	Diglycerol with prob 0.005263157894736842	IMP with prob 0.004	Glucose with prob 0.004
5.6	-8	Diglycerol with prob 0.005263157894736842	IMP with prob 0.004	Glucose with prob 0.004
5.6	-7.5	Diglycerol with prob 0.005263157894736842	IMP with prob 0.004	Glucose with prob 0.004
5.6	-7	Diglycerol with prob 0.005263157894736842	IMP with prob 0.004	Glucose with prob 0.004
5.6	-6.5	Diglycerol with prob 0.005263157894736842	IMP with prob 0.004	Glucose with prob 0.004
5.6	-6	Diglycerol with prob 0.005263157894736842	IMP with prob 0.004	Glucose with prob 0.004
5.6	-5.5	Diglycerol with prob 0.005263157894736842	IMP with prob 0.004	Glucose with prob 0.004
5.6	-5	Diglycerol with prob 0.005263157894736842	IMP with prob 0.004	Glucose with prob 0.004
5.6	-4.5	Diglycerol with prob 0.005263157894736842	IMP with prob 0.004	Glucose with prob 0.004
5.6	-4	Diglycerol with prob 0.005263157894736842	IMP with prob 0.004	Glucose with prob 0.004
5.6	-3.5	Diglycerol with prob 0.005263157894736842	IMP with prob 0.004	Glucose with prob 0.004
5.6	-3	Diglycerol with prob 0.005263157894736842	IMP with prob 0.004	Glucose with prob 0.004
5.6	-2.5	Diglycerol with prob 0.005263157894736842	IMP with prob 0.004	Glucose with prob 0.004
5.6	-2	Diglycerol with prob 0.005263157894736842	IMP with prob 0.004	Glucose with prob 0.004
5.6	-1.5	Diglycerol with prob 0.005263157894736842	PtdChos with prob 0.004734848484848485	Sauce 2 with prob 0.004728132387706856
5.6	-1	Sauce 2 with prob 0.007880220646178092	Triglyceride with prob 0.00672782874617737	PtdChos with prob 0.005681818181818182
5.6	-0.5	PtdChos with prob 0.010416666666666666	Sauce 1 with prob 0.010393466963622866	IMP with prob 0.009333333333333334
5.6	0	PtdChos with prob 0.9772727272727273	B-complex with prob 0.9741379310344828	IMP with prob 0.9726666666666667
6.1	-10	Diglycerol with prob 0.003947368421052632	PtdChos with prob 0.002840909090909091	Glucose with prob 0.0026666666666666666
6.1	-9.5	Diglycerol with prob 0.003947368421052632	PtdChos with prob 0.002840909090909091	Glucose with prob 0.0026666666666666666
6.1	-9	Diglycerol with prob 0.003947368421052632	PtdChos with prob 0.002840909090909091	IMP with prob 0.0026666666666666666
6.1	-8.5	Diglycerol with prob 0.003947368421052632	PtdChos with prob 0.002840909090909091	IMP with prob 0.0026666666666666666
6.1	-8	Diglycerol with prob 0.003947368421052632	PtdChos with prob 0.002840909090909091	IMP with prob 0.0026666666666666666
6.1	-7.5	Diglycerol with prob 0.003947368421052632	PtdChos with prob 0.002840909090909091	IMP with prob 0.0026666666666666666
6.1	-7	Diglycerol with prob 0.003947368421052632	PtdChos with prob 0.002840909090909091	IMP with prob 0.0026666666666666666
6.1	-6.5	Diglycerol with prob 0.003947368421052632	PtdChos with prob 0.002840909090909091	IMP with prob 0.0026666666666666666
6.1	-6	Diglycerol with prob 0.003947368421052632	PtdChos with prob 0.002840909090909091	IMP with prob 0.0026666666666666666
6.1	-5.5	Diglycerol with prob 0.003947368421052632	PtdChos with prob 0.002840909090909091	IMP with prob 0.0026666666666666666
6.1	-5	Diglycerol with prob 0.003947368421052632	PtdChos with prob 0.002840909090909091	IMP with prob 0.0026666666666666666
6.1	-4.5	Diglycerol with prob 0.003947368421052632	PtdChos with prob 0.002840909090909091	IMP with prob 0.0026666666666666666
6.1	-4	Diglycerol with prob 0.003947368421052632	PtdChos with prob 0.002840909090909091	IMP with prob 0.0026666666666666666
6.1	-3.5	Diglycerol with prob 0.003947368421052632	PtdChos with prob 0.002840909090909091	IMP with prob 0.0026666666666666666
6.1	-3	Diglycerol with prob 0.003947368421052632	PtdChos with prob 0.002840909090909091	IMP with prob 0.0026666666666666666
6.1	-2.5	Diglycerol with prob 0.003947368421052632	PtdChos with prob 0.002840909090909091	IMP with prob 0.0026666666666666666
6.1	-2	Diglycerol with prob 0.003947368421052632	PtdChos with prob 0.002840909090909091	IMP with prob 0.0026666666666666666
6.1	-1.5	Diglycerol with prob 0.003947368421052632	PtdChos with prob 0.003787878787878788	IMP with prob 0.0033333333333333335
6.1	-1	Sauce 2 with prob 0.006304176516942475	Triglyceride with prob 0.0061162079510703364	PtdChos with prob 0.004734848484848485
6.1	-0.5	Sauce 1 with prob 0.010393466963622866	PtdChos with prob 0.00946969696969697	B-complex with prob 0.008620689655172414
6.1	0	PtdChos with prob 0.9772727272727273	B-complex with prob 0.9741379310344828	IMP with prob 0.9726666666666667
6.6	-10	Diglycerol with prob 0.003289473684210526	Glucose with prob 0.002	PtdChos with prob 0.001893939393939394
6.6	-9.5	Diglycerol with prob 0.003289473684210526	Glucose with prob 0.002	PtdChos with prob 0.001893939393939394
6.6	-9	Diglycerol with prob 0.003289473684210526	Glucose with prob 0.002	PtdChos with prob 0.001893939393939394
6.6	-8.5	Diglycerol with prob 0.003289473684210526	Glucose with prob 0.002	PtdChos with prob 0.001893939393939394
6.6	-8	Diglycerol with prob 0.003289473684210526	Glucose with prob 0.002	PtdChos with prob 0.001893939393939394
6.6	-7.5	Diglycerol with prob 0.003289473684210526	Glucose with prob 0.002	PtdChos with prob 0.001893939393939394
6.6	-7	Diglycerol with prob 0.003289473684210526	Sauce 2 with prob 0.002364066193853428	Glucose with prob 0.002
6.6	-6.5	Diglycerol with prob 0.003289473684210526	Sauce 2 with prob 0.002364066193853428	Glucose with prob 0.002
6.6	-6	Diglycerol with prob 0.003289473684210526	Sauce 2 with prob 0.002364066193853428	Glucose with prob 0.002
6.6	-5.5	Diglycerol with prob 0.003289473684210526	Sauce 2 with prob 0.002364066193853428	Glucose with prob 0.002
6.6	-5	Diglycerol with prob 0.003289473684210526	Sauce 2 with prob 0.002364066193853428	Glucose with prob 0.002
6.6	-4.5	Diglycerol with prob 0.003289473684210526	Sauce 2 with prob 0.002364066193853428	Glucose with prob 0.002
6.6	-4	Diglycerol with prob 0.003289473684210526	Sauce 2 with prob 0.002364066193853428	Glucose with prob 0.002
6.6	-3.5	Diglycerol with prob 0.003289473684210526	Sauce 2 with prob 0.002364066193853428	Glucose with prob 0.002
6.6	-3	Diglycerol with prob 0.003289473684210526	Sauce 2 with prob 0.002364066193853428	Glucose with prob 0.002
6.6	-2.5	Diglycerol with prob 0.003289473684210526	Sauce 2 with prob 0.002364066193853428	Glucose with prob 0.002
6.6	-2	Diglycerol with prob 0.003289473684210526	Sauce 2 with prob 0.002364066193853428	Glucose with prob 0.002
6.6	-1.5	Diglycerol with prob 0.003289473684210526	Sauce 2 with prob 0.0031520882584712374	PtdChos with prob 0.002840909090909091
6.6	-1	Sauce 2 with prob 0.006304176516942475	Triglyceride with prob 0.004892966360856269	Sauce 1 with prob 0.004454342984409799
6.6	-0.5	Sauce 1 with prob 0.010393466963622866	B-complex with prob 0.008620689655172414	PtdChos with prob 0.008522727272727272
6.6	0	PtdChos with prob 0.9772727272727273	B-complex with prob 0.9741379310344828	IMP with prob 0.9726666666666667
7.1	-10	PtdChos with prob 0.001893939393939394	Sauce 2 with prob 0.0007880220646178094	IMP with prob 0.0006666666666666666
7.1	-9.5	PtdChos with prob 0.001893939393939394	Sauce 2 with prob 0.0007880220646178094	PE with prob 0.0007127583749109052
7.1	-9	PtdChos with prob 0.001893939393939394	IMP with prob 0.0013333333333333333	Sauce 2 with prob 0.0007880220646178094
7.1	-8.5	PtdChos with prob 0.001893939393939394	IMP with prob 0.0013333333333333333	Sauce 2 with prob 0.0007880220646178094
7.1	-8	PtdChos with prob 0.001893939393939394	IMP with prob 0.0013333333333333333	Sauce 2 with prob 0.0007880220646178094
7.1	-7.5	PtdChos with prob 0.001893939393939394	IMP with prob 0.0013333333333333333	Sauce 2 with prob 0.0007880220646178094
7.1	-7	PtdChos with prob 0.001893939393939394	Sauce 2 with prob 0.0015760441292356187	IMP with prob 0.0013333333333333333
7.1	-6.5	PtdChos with prob 0.001893939393939394	Sauce 2 with prob 0.0015760441292356187	IMP with prob 0.0013333333333333333
7.1	-6	PtdChos with prob 0.001893939393939394	Sauce 2 with prob 0.0015760441292356187	IMP with prob 0.0013333333333333333
7.1	-5.5	PtdChos with prob 0.001893939393939394	Sauce 2 with prob 0.0015760441292356187	IMP with prob 0.0013333333333333333
7.1	-5	PtdChos with prob 0.001893939393939394	Sauce 2 with prob 0.0015760441292356187	IMP with prob 0.0013333333333333333
7.1	-4.5	PtdChos with prob 0.001893939393939394	Sauce 2 with prob 0.0015760441292356187	IMP with prob 0.0013333333333333333
7.1	-4	PtdChos with prob 0.001893939393939394	Sauce 2 with prob 0.0015760441292356187	IMP with prob 0.0013333333333333333
7.1	-3.5	PtdChos with prob 0.001893939393939394	Sauce 2 with prob 0.0015760441292356187	IMP with prob 0.0013333333333333333
7.1	-3	PtdChos with prob 0.001893939393939394	Sauce 2 with prob 0.0015760441292356187	IMP with prob 0.0013333333333333333
7.1	-2.5	PtdChos with prob 0.001893939393939394	Sauce 2 with prob 0.0015760441292356187	IMP with prob 0.0013333333333333333
7.1	-2	PtdChos with prob 0.001893939393939394	Sauce 2 with prob 0.0015760441292356187	IMP with prob 0.0013333333333333333
7.1	-1.5	PtdChos with prob 0.002840909090909091	Sauce 2 with prob 0.002364066193853428	IMP with prob 0.002
7.1	-1	Sauce 2 with prob 0.005516154452324665	PtdChos with prob 0.003787878787878788	Triglyceride with prob 0.003669724770642202
7.1	-0.5	Sauce 1 with prob 0.009651076466221232	PtdChos with prob 0.008522727272727272	B-complex with prob 0.007902298850574713
7.1	0	PtdChos with prob 0.9772727272727273	B-complex with prob 0.9741379310344828	IMP with prob 0.9726666666666667
7.6	-10	PtdChos with prob 0.000946969696969697	Sauce 2 with prob 0.0007880220646178094	IMP with prob 0.0006666666666666666
7.6	-9.5	PtdChos with prob 0.000946969696969697	Sauce 2 with prob 0.0007880220646178094	PE with prob 0.0007127583749109052
7.6	-9	IMP with prob 0.0013333333333333333	PtdChos with prob 0.000946969696969697	Sauce 2 with prob 0.0007880220646178094
7.6	-8.5	IMP with prob 0.0013333333333333333	PtdChos with prob 0.000946969696969697	Sauce 2 with prob 0.0007880220646178094
7.6	-8	IMP with prob 0.0013333333333333333	PtdChos with prob 0.000946969696969697	Sauce 2 with prob 0.0007880220646178094
7.6	-7.5	IMP with prob 0.0013333333333333333	PtdChos with prob 0.000946969696969697	Sauce 2 with prob 0.0007880220646178094
7.6	-7	Sauce 2 with prob 0.0015760441292356187	IMP with prob 0.0013333333333333333	PtdChos with prob 0.000946969696969697
7.6	-6.5	Sauce 2 with prob 0.0015760441292356187	IMP with prob 0.0013333333333333333	PtdChos with prob 0.000946969696969697
7.6	-6	Sauce 2 with prob 0.0015760441292356187	IMP with prob 0.0013333333333333333	PtdChos with prob 0.000946969696969697
7.6	-5.5	Sauce 2 with prob 0.0015760441292356187	IMP with prob 0.0013333333333333333	PtdChos with prob 0.000946969696969697
7.6	-5	Sauce 2 with prob 0.0015760441292356187	IMP with prob 0.0013333333333333333	PtdChos with prob 0.000946969696969697
7.6	-4.5	Sauce 2 with prob 0.0015760441292356187	IMP with prob 0.0013333333333333333	PtdChos with prob 0.000946969696969697
7.6	-4	Sauce 2 with prob 0.0015760441292356187	IMP with prob 0.0013333333333333333	PtdChos with prob 0.000946969696969697
7.6	-3.5	Sauce 2 with prob 0.0015760441292356187	IMP with prob 0.0013333333333333333	PtdChos with prob 0.000946969696969697
7.6	-3	Sauce 2 with prob 0.0015760441292356187	IMP with prob 0.0013333333333333333	PtdChos with prob 0.000946969696969697
7.6	-2.5	Sauce 2 with prob 0.0015760441292356187	IMP with prob 0.0013333333333333333	PtdChos with prob 0.000946969696969697
7.6	-2	Sauce 2 with prob 0.0015760441292356187	IMP with prob 0.0013333333333333333	PtdChos with prob 0.000946969696969697
7.6	-1.5	Sauce 2 with prob 0.002364066193853428	IMP with prob 0.002	PtdChos with prob 0.001893939393939394
7.6	-1	Sauce 2 with prob 0.005516154452324665	Triglyceride with prob 0.003669724770642202	PtdChos with prob 0.002840909090909091
7.6	-0.5	Sauce 1 with prob 0.009651076466221232	B-complex with prob 0.007902298850574713	PtdChos with prob 0.007575757575757576
7.6	0	PtdChos with prob 0.9772727272727273	B-complex with prob 0.9741379310344828	IMP with prob 0.9726666666666667
8.1	-10	Sauce 2 with prob 0.0007880220646178094	IMP with prob 0.0006666666666666666	None
8.1	-9.5	Sauce 2 with prob 0.0007880220646178094	PE with prob 0.0007127583749109052	IMP with prob 0.0006666666666666666
8.1	-9	IMP with prob 0.0013333333333333333	Sauce 2 with prob 0.0007880220646178094	None
8.1	-8.5	IMP with prob 0.0013333333333333333	Sauce 2 with prob 0.0007880220646178094	None
8.1	-8	IMP with prob 0.0013333333333333333	Sauce 2 with prob 0.0007880220646178094	None
8.1	-7.5	IMP with prob 0.0013333333333333333	Sauce 2 with prob 0.0007880220646178094	None
8.1	-7	Sauce 2 with prob 0.0015760441292356187	IMP with prob 0.0013333333333333333	None
8.1	-6.5	Sauce 2 with prob 0.0015760441292356187	IMP with prob 0.0013333333333333333	None
8.1	-6	Sauce 2 with prob 0.0015760441292356187	IMP with prob 0.0013333333333333333	None
8.1	-5.5	Sauce 2 with prob 0.0015760441292356187	IMP with prob 0.0013333333333333333	None
8.1	-5	Sauce 2 with prob 0.0015760441292356187	IMP with prob 0.0013333333333333333	None
8.1	-4.5	Sauce 2 with prob 0.0015760441292356187	IMP with prob 0.0013333333333333333	None
8.1	-4	Sauce 2 with prob 0.0015760441292356187	IMP with prob 0.0013333333333333333	None
8.1	-3.5	Sauce 2 with prob 0.0015760441292356187	IMP with prob 0.0013333333333333333	None
8.1	-3	Sauce 2 with prob 0.0015760441292356187	IMP with prob 0.0013333333333333333	None
8.1	-2.5	Sauce 2 with prob 0.0015760441292356187	IMP with prob 0.0013333333333333333	None
8.1	-2	Sauce 2 with prob 0.0015760441292356187	IMP with prob 0.0013333333333333333	None
8.1	-1.5	Sauce 2 with prob 0.002364066193853428	IMP with prob 0.002	PtdChos with prob 0.000946969696969697
8.1	-1	Sauce 2 with prob 0.005516154452324665	Triglyceride with prob 0.003669724770642202	IMP with prob 0.0026666666666666666
8.1	-0.5	Sauce 1 with prob 0.009651076466221232	B-complex with prob 0.007902298850574713	PtdIns with prob 0.007292616226071103
8.1	0	PtdChos with prob 0.9772727272727273	B-complex with prob 0.9741379310344828	IMP with prob 0.9726666666666667
8.6	-10	Sauce 2 with prob 0.0007880220646178094	IMP with prob 0.0006666666666666666	None
8.6	-9.5	Sauce 2 with prob 0.0007880220646178094	PE with prob 0.0007127583749109052	IMP with prob 0.0006666666666666666
8.6	-9	IMP with prob 0.0013333333333333333	Sauce 2 with prob 0.0007880220646178094	None
8.6	-8.5	IMP with prob 0.0013333333333333333	Sauce 2 with prob 0.0007880220646178094	None
8.6	-8	IMP with prob 0.0013333333333333333	Sauce 2 with prob 0.0007880220646178094	None
8.6	-7.5	IMP with prob 0.0013333333333333333	Sauce 2 with prob 0.0007880220646178094	None
8.6	-7	Sauce 2 with prob 0.0015760441292356187	IMP with prob 0.0013333333333333333	None
8.6	-6.5	Sauce 2 with prob 0.0015760441292356187	IMP with prob 0.0013333333333333333	None
8.6	-6	Sauce 2 with prob 0.0015760441292356187	IMP with prob 0.0013333333333333333	None
8.6	-5.5	Sauce 2 with prob 0.0015760441292356187	IMP with prob 0.0013333333333333333	None
8.6	-5	Sauce 2 with prob 0.0015760441292356187	IMP with prob 0.0013333333333333333	None
8.6	-4.5	Sauce 2 with prob 0.0015760441292356187	IMP with prob 0.0013333333333333333	None
8.6	-4	Sauce 2 with prob 0.0015760441292356187	IMP with prob 0.0013333333333333333	None
8.6	-3.5	Sauce 2 with prob 0.0015760441292356187	IMP with prob 0.0013333333333333333	None
8.6	-3	Sauce 2 with prob 0.0015760441292356187	IMP with prob 0.0013333333333333333	None
8.6	-2.5	Sauce 2 with prob 0.0015760441292356187	IMP with prob 0.0013333333333333333	None
8.6	-2	Sauce 2 with prob 0.0015760441292356187	IMP with prob 0.0013333333333333333	None
8.6	-1.5	Sauce 2 with prob 0.002364066193853428	IMP with prob 0.002	PtdChos with prob 0.000946969696969697
8.6	-1	Sauce 2 with prob 0.005516154452324665	Triglyceride with prob 0.003669724770642202	IMP with prob 0.0026666666666666666
8.6	-0.5	Sauce 1 with prob 0.009651076466221232	B-complex with prob 0.007902298850574713	PtdIns with prob 0.007292616226071103
8.6	0	PtdChos with prob 0.9772727272727273	B-complex with prob 0.9741379310344828	IMP with prob 0.9726666666666667
9.1	-10	Sauce 2 with prob 0.0007880220646178094	IMP with prob 0.0006666666666666666	None
9.1	-9.5	Sauce 2 with prob 0.0007880220646178094	PE with prob 0.0007127583749109052	IMP with prob 0.0006666666666666666
9.1	-9	IMP with prob 0.0013333333333333333	Sauce 2 with prob 0.0007880220646178094	None
9.1	-8.5	IMP with prob 0.0013333333333333333	Sauce 2 with prob 0.0007880220646178094	None
9.1	-8	IMP with prob 0.0013333333333333333	Sauce 2 with prob 0.0007880220646178094	None
9.1	-7.5	IMP with prob 0.0013333333333333333	Sauce 2 with prob 0.0007880220646178094	None
9.1	-7	Sauce 2 with prob 0.0015760441292356187	IMP with prob 0.0013333333333333333	None
9.1	-6.5	Sauce 2 with prob 0.0015760441292356187	IMP with prob 0.0013333333333333333	None
9.1	-6	Sauce 2 with prob 0.0015760441292356187	IMP with prob 0.0013333333333333333	None
9.1	-5.5	Sauce 2 with prob 0.0015760441292356187	IMP with prob 0.0013333333333333333	None
9.1	-5	Sauce 2 with prob 0.0015760441292356187	IMP with prob 0.0013333333333333333	None
9.1	-4.5	Sauce 2 with prob 0.0015760441292356187	IMP with prob 0.0013333333333333333	None
9.1	-4	Sauce 2 with prob 0.0015760441292356187	IMP with prob 0.0013333333333333333	None
9.1	-3.5	Sauce 2 with prob 0.0015760441292356187	IMP with prob 0.0013333333333333333	None
9.1	-3	Sauce 2 with prob 0.0015760441292356187	IMP with prob 0.0013333333333333333	None
9.1	-2.5	Sauce 2 with prob 0.0015760441292356187	IMP with prob 0.0013333333333333333	None
9.1	-2	Sauce 2 with prob 0.0015760441292356187	IMP with prob 0.0013333333333333333	None
9.1	-1.5	Sauce 2 with prob 0.002364066193853428	IMP with prob 0.002	PtdChos with prob 0.000946969696969697
9.1	-1	Sauce 2 with prob 0.005516154452324665	Triglyceride with prob 0.003669724770642202	IMP with prob 0.0026666666666666666
9.1	-0.5	Sauce 1 with prob 0.009651076466221232	B-complex with prob 0.007902298850574713	PtdIns with prob 0.007292616226071103
9.1	0	PtdChos with prob 0.9772727272727273	B-complex with prob 0.9741379310344828	IMP with prob 0.9726666666666667
9.6	-10	Sauce 2 with prob 0.0007880220646178094	IMP with prob 0.0006666666666666666	None
9.6	-9.5	Sauce 2 with prob 0.0007880220646178094	PE with prob 0.0007127583749109052	IMP with prob 0.0006666666666666666
9.6	-9	IMP with prob 0.0013333333333333333	Sauce 2 with prob 0.0007880220646178094	None
9.6	-8.5	IMP with prob 0.0013333333333333333	Sauce 2 with prob 0.0007880220646178094	None
9.6	-8	IMP with prob 0.0013333333333333333	Sauce 2 with prob 0.0007880220646178094	None
9.6	-7.5	IMP with prob 0.0013333333333333333	Sauce 2 with prob 0.0007880220646178094	None
9.6	-7	Sauce 2 with prob 0.0015760441292356187	IMP with prob 0.0013333333333333333	None
9.6	-6.5	Sauce 2 with prob 0.0015760441292356187	IMP with prob 0.0013333333333333333	None
9.6	-6	Sauce 2 with prob 0.0015760441292356187	IMP with prob 0.0013333333333333333	None
9.6	-5.5	Sauce 2 with prob 0.0015760441292356187	IMP with prob 0.0013333333333333333	None
9.6	-5	Sauce 2 with prob 0.0015760441292356187	IMP with prob 0.0013333333333333333	None
9.6	-4.5	Sauce 2 with prob 0.0015760441292356187	IMP with prob 0.0013333333333333333	None
9.6	-4	Sauce 2 with prob 0.0015760441292356187	IMP with prob 0.0013333333333333333	None
9.6	-3.5	Sauce 2 with prob 0.0015760441292356187	IMP with prob 0.0013333333333333333	None
9.6	-3	Sauce 2 with prob 0.0015760441292356187	IMP with prob 0.0013333333333333333	None
9.6	-2.5	Sauce 2 with prob 0.0015760441292356187	IMP with prob 0.0013333333333333333	None
9.6	-2	Sauce 2 with prob 0.0015760441292356187	IMP with prob 0.0013333333333333333	None
9.6	-1.5	Sauce 2 with prob 0.002364066193853428	IMP with prob 0.002	PtdChos with prob 0.000946969696969697
9.6	-1	Sauce 2 with prob 0.005516154452324665	Triglyceride with prob 0.003669724770642202	IMP with prob 0.0026666666666666666
9.6	-0.5	Sauce 1 with prob 0.009651076466221232	B-complex with prob 0.007902298850574713	PtdIns with prob 0.007292616226071103
9.6	0	PtdChos with prob 0.9772727272727273	B-complex with prob 0.9741379310344828	IMP with prob 0.9726666666666667
